# Supplementary material for: Resolution of RHCE Haplotype Ambiguities in Transfusion Settings
Source: Int J Mol Sci. 2024 May 28;25(11):5868. doi: 10.3390/ijms25115868 (PMC11172784; doi:10.3390/ijms25115868)
Supplement: Supplementary file 1 [file ijms-25-05868-s001.zip]

Archive with 9 entries (9 files):
- Figure S7.pdf
- FigureS1.tif
- FigureS2.tif
- FigureS3.tif
- FigureS4.tif
- FigureS5.tif
- FigureS6.tif
- Supplementary file captions_2979149.pdf
- Table S1 S2 S3_2979149_R1.pdf
